# Supplementary material for: Genome-Wide Assessments Reveal Extremely High Levels of Polymorphism of Two Active Families of Mouse Endogenous Retroviral Elements
Source: PLoS Genet. 2008 Feb 29;4(2):e1000007. doi: 10.1371/journal.pgen.1000007 (PMC2265474; doi:10.1371/journal.pgen.1000007)
Supplement: Table S2 — Polymorphic IAP cases in genes (0.13 MB XLS) [file pgen.1000007.s002.xls]

## Sheet: Table1
Table S2: Polymorphic IAP elements in genes
insertion sitea	gene	orientb	location	intron_size	B6	AJ	DBA	129X1
chr1:10631189	Cpa6	S	intron 1	123915	Nc	Yc	N	Y
chr1:107135130	Rnf152	S	intron 2	70085	N	?	Y	?
chr1:112765156	Cdh19	S	intron 3	16857	Y	N	Y	Y
chr1:117712805	Cntnap5a	A	intron 1	215710	Y	N	?	N
chr1:11872330	A830018L16Rik	A	intron 10	103651	Y	N	?	N
chr1:11932192	A830018L16Rik	A	intron 11	17370	N	?	Y	?
chr1:128251571	E030049G20Rik	A	intron 2	66267	Y	N	N	N
chr1:129385804	2610024A01Rik	S	intron 2	115845	Y	N	N	N
chr1:129702627	Rab3gap1	A	intron 3	14999	Y	N	N	Y
chr1:13141941	Ncoa2	A	intron 15	3624	N	Y	N	Y
chr1:133540602	5430435G22Rik	A	exon 6	1846	N	N	Y	Y
chr1:140332028	Nek7	S	intron 7	12958	N	Y	?	?
chr1:141088753	Crb1	A	intron 5	65494	N	Y	N	N
chr1:141541180	Cfhrc	A	intron 13	29547	Y	N	N	Y
chr1:148306255	B830045N13Rik	A	intron 2	167621	N	Y	?	?
chr1:148568011	B830045N13Rik	A	intron 6	79568	Y	Y	N	N
chr1:154325012	Rgl1	A	intron 4	14009	N	N	Y	N
chr1:154998354	Lamc1	A	intron 18	4600	N	N	?	Y
chr1:159356956	Lztr2	S	intron 1	17923	N	N	N	Y
chr1:162444080	Rabgap1l	A	intron 13	155102	N	?	?	Y
chr1:162950622	Klhl20	A	intron 2	20592	N	N	Y	N
chr1:164677213	Fmo1	A	intron 4	10300	Y	N	N	N
chr1:166636721	Dpt	S	intron 1	11868	N	N	Y	N
chr1:16687299	Ly96	A	intron 3	5248	Y	N	N	Y
chr1:171886435	Ddr2	A	intron 2	52772	N	Y	N	N
chr1:172255709	Nos1ap	A	intron 2	123790	N	Y	N	Y
chr1:172644970	Atf6	A	intron 9	15676	N	Y	N	Y
chr1:175833708	Ifi202b	S	intron 1	48881	N	Y	N	N
chr1:176449911	Fmn2	A	intron 7	34453	N	?	N	Y
chr1:177104097	Rgs7	A	intron 3	81588	N	Y	Y	Y
chr1:181190740	Smyd3	A	intron 5	310879	N	Y	N	N
chr1:18238083	Defb41	S	intron 1	13691	Y	Y	Y	N
chr1:187004287	Iars2	A	intron 12	12491	Y	Y	Y	N
chr1:20147389	Pkhd1	S	intron 60	80069	N	Y	?	?
chr1:25364967	Bai3	A	intron 15	24077	N	N	Y	?
chr1:25694047	Bai3	A	intron 2	266137	N	N	?	Y
chr1:36489068	Ankrd39	A	intron 1	4219	N	?	?	Y
chr1:37197114	Cnga3	A	intron 3	8943	N	Y	N	N
chr1:38226945	Aff3	A	intron 10	50349	N	N	Y	?
chr1:40642830	Slc9a2	S	intron 1	36428	Y	N	Y	N
chr1:44606648	Gulp1	A	intron 1	137270	N	Y	Y	N
chr1:4930959	Rgs20	S	intron 1	95320	N	Y	?	?
chr1:58875297	Trak2	A	intron 2	9017	Y	Y	Y	N
chr1:79679405	Serpine2	A	intron 6	1900	N	N	Y	N
chr1:8648290	Sntg1	S	intron 10	52924	Y	N	Y	Y
chr1:8942202	Sntg1	S	intron 3	116970	N	N	Y	Y
chr1:9128706	Sntg1	A	intron 2	203928	N	Y	N	N
chr2:102508928	Slc1a2	A	intron 1	76641	N	N	N	Y
chr2:104809033	Ga17	A	intron 5	6010	N	Y	Y	?
chr2:106367986	C130023O10Rik	A	intron 2	335222	Y	Y	Y	N
chr2:110408677	Slc5a12	A	intron 2	3625	N	Y	Y	Y
chr2:112349790	Aven	A	intron 2	110526	Y	N	N	N
chr2:113610781	Scg5	S	intron 2	35308	Y	N	N	Y
chr2:119908942	Pla2g4e	S	intron 1	44399	Y	N	N	N
chr2:120505366	Ttbk2	A	intron 3	15565	Y	N	N	N
chr2:122147455	Slc28a2	S	intron 15	563	N	Y	Y	N
chr2:122381289	Slc30a4	A	intron 2	4841	N	Y	Y	Y
chr2:122487190	Sqrdl	A	intron 4	5633	Y	N	N	N
chr2:125741346	Fgf7	A	intron 2	52233	N	Y	N	?
chr2:127443107	Nphp1	A	intron 16	5859	N	N	Y	N
chr2:131622077	Prnp	A	intron 2	24126	Y	Y	Y	N
chr2:134675433	Plcb1	S	intron 2	174444	N	N	Y	N
chr2:140069047	Sel1l2	A	intron 1	49416	N	N	Y	N
chr2:141440826	LOC433479	S	intron 2	85934	N	N	Y	N
chr2:142050494	LOC433479	A	intron 11	55722	N	?	Y	?
chr2:143544044	Bfsp1	S	intron 2	9032	N	N	Y	Y
chr2:144319334	Dtd1	A	intron 3	18329	Y	Y	N	N
chr2:144360438	Dtd1	A	intron 4	111035	Y	Y	N	N
chr2:144442331	Dtd1	S	intron 5	21136	Y	Y	N	N
chr2:145048177	Slc24a3	A	intron 2	203415	N	N	Y	Y
chr2:145316680	Slc24a3	A	intron 15	17425	Y	Y	N	?
chr2:154045704	Cdk5rap1	A	intron 6	6345	Y	N	N	N
chr2:155549661	2410003P15Rik	A	intron 7	28918	N	N	?	Y
chr2:155902424	Phf20	S	intron 1	26536	Y	Y	Y	N
chr2:161660353	Ptprt	A	intron 7	207432	N	N	N	Y
chr2:164053003	Slpi	S	intron 1	13248	N	N	N	Y
chr2:164091225	Matn4	A	intron 3	672	N	Y	N	?
chr2:165366393	Eya2	A	intron 2	17949	Y	Y	N	?
chr2:166361281	Setd6	S	intron 1	66468	N	N	N	Y
chr2:166812758	Kcnb1	A	intron 1	81696	N	N	N	Y
chr2:179589378	Cdh4	A	intron 2	335441	N	N	Y	Y
chr2:20231325	BC026657	S	intron 1	49879	N	Y	Y	N
chr2:26155230	Gpsm1	A	intron 9	12219	Y	?	N	N
chr2:26820307	Adamts13	S	intron 23	7828	Y	Y	Y	N
chr2:38777659	Olfml2a	S	intron 6	2896	N	?	Y	?
chr2:41486698	Lrp1b	S	intron 7	159272	Y	N	?	?
chr2:41566379	Lrp1b	A	intron 5	42033	Y	N	?	N
chr2:54323971	Galnt13	A	intron 2	38722	N	Y	Y	Y
chr2:54744114	Galnt13	A	intron 8	53215	N	Y	Y	Y
chr2:5601298	Camk1d	A	intron 1	148364	Y	Y	N	N
chr2:62018942	Slc4a10	A	intron 4	17072	Y	Y	Y	N
chr2:68091288	Stk39	S	intron 14	39948	N	Y	Y	N
chr2:69001191	Spc25	A	intron 3	2481	N	Y	?	Y
chr2:69049150	Abcb11	A	intron 25	2761	N	Y	N	Y
chr2:71059935	Dync1i2	A	intron 14	2596	Y	N	Y	Y
chr2:79157475	Cerkl	A	intron 4	6258	N	Y	Y	N
chr2:79900254	Pde1a	S	intron 1	200944	N	Y	Y	N
chr2:90336025	Ptprj	A	intron 1	105165	N	Y	Y	N
chr2:91185450	1110051M20Rik	S	intron 2	38005	N	Y	Y	N
chr3:100216189	Spag17	A	intron 34	2856	N	N	Y	N
chr3:103057526	Sycp1	S	intron 8	3988	N	N	N	Y
chr3:115901132	Dph5	S	intron 4	15235	Y	Y	Y	N
chr3:116752419	Agl	A	intron 25	9868	Y	N	N	N
chr3:121317947	Alg14	A	intron 3	41343	N	?	Y	?
chr3:122158252	Abca4	A	intron 43	2752	N	N	Y	N
chr3:126427417	Arsj	S	intron 1	72832	N	N	Y	N
chr3:131247008	Hadh	A	intron 1	21943	N	N	Y	?
chr3:135782671	Slc39a8	A	intron 1	22324	N	N	Y	?
chr3:136055611	Bank1	A	intron 7	109900	Y	Y	Y	N
chr3:136111166	Bank1	A	intron 7	109900	Y	N	N	N
chr3:139595022	B930007M17Rik	A	intron 12	178647	N	Y	N	Y
chr3:141594386	Unc5c	A	intron 1	212148	N	N	Y	N
chr3:141868130	Bmpr1b	A	intron 1	101403	N	N	Y	N
chr3:152097382	Gipc2	S	intron 1	27888	N	N	?	Y
chr3:152826279	St6galnac5	A	intron 2	134386	N	Y	?	?
chr3:154890028	Tnni3k	A	intron 11	15244	N	Y	Y	N
chr3:156734836	Negr1	A	intron 1	297083	Y	N	?	N
chr3:156960231	Negr1	A	intron 3	52857	N	Y	N	N
chr3:28253814	Pld1	A	intron 12	14620	Y	N	Y	N
chr3:30861316	4930558O21Rik	S	intron 7	12042	N	Y	?	?
chr3:51327897	Ccrn4l	S	intron 1	22516	Y	Y	Y	N
chr3:62486655	4631416L12Rik	A	intron 5	38556	N	?	Y	?
chr3:67115872	Rsrc1	S	intron 3	85944	Y	Y	N	Y
chr3:67237206	Rsrc1	A	intron 4	98118	N	N	Y	?
chr3:75705022	Serpini1	S	intron 4	2355	N	N	Y	N
chr3:76519100	Fstl5	S	intron 6	52361	N	Y	?	Y
chr3:76531573	Fstl5	A	intron 6	52361	N	N	Y	N
chr3:76693308	Fstl5	A	intron 10	26901	N	Y	N	N
chr3:84192475	Mnd1	S	intron 5	11376	N	N	Y	N
chr3:84211092	Mnd1	S	intron 4	17515	N	Y	Y	Y
chr3:84228309	Mnd1	S	intron 1	13896	Y	N	N	?
chr3:85708209	Pet112l	A	intron 9	17909	Y	N	N	N
chr3:86996186	Dcamkl2	A	intron 1	13532	N	Y	?	?
chr4:100621986	Raver2	A	intron 5	10683	Y	N	Y	N
chr4:102373594	Sgip1	A	intron 7	29800	Y	N	Y	Y
chr4:106662737	2210012G02Rik	S	intron 3	17838	N	Y	N	Y
chr4:106671735	2210012G02Rik	S	intron 2	11874	N	N	Y	N
chr4:111069681	4931433A01Rik	S	intron 9	48229	Y	N	?	N
chr4:120433792	Zfp69	S	intron 2	12094	Y	?	N	?
chr4:123292955	Rhbdl2	S	intron 1	21941	N	N	N	Y
chr4:133452899	Ccdc21	S	intron 1	14061	N	Y	N	N
chr4:140076408	Padi3	A	intron 1	6867	N	?	Y	?
chr4:140184613	Padi2	S	intron 1	11022	N	N	Y	N
chr4:140211091	Padi2	A	intron 12	6376	Y	Y	N	N
chr4:146246790	LOC195531	S	intron 1	334847	N	?	?	Y
chr4:146251747	LOC195531	S	intron 1	334847	N	Y	?	N
chr4:146280727	LOC195531	S	intron 1	334847	N	?	?	Y
chr4:146329110	LOC195531	A	intron 1	334847	N	N	Y	N
chr4:146677302	MGC67181	S	intron 1	19480	Y	Y	?	N
chr4:151368737	Nphp4	A	intron 11	11540	N	N	N	Y
chr4:17877006	Mmp16	A	intron 1	133718	N	Y	N	Y
chr4:20396970	E130310K16Rik	A	intron 3	186380	N	Y	Y	Y
chr4:37843384	Olfr157	A	intron 7	535229	N	N	N	Y
chr4:38148828	Olfr157	S	intron 8	144288	N	?	?	Y
chr4:38616468	Olfr157	A	intron 10	272908	Y	N	Y	N
chr4:39058766	Olfr157	S	intron 11	504175	Y	N	Y	N
chr4:40141430	Olfr157	A	intron 16	797293	Y	N	Y	N
chr4:40630644	Olfr157	S	intron 17	272631	N	?	Y	?
chr4:40922556	Dnaja1	A	exon 9	2238	N	Y	N	N
chr4:41643406	Kif24	A	intron 1	35726	Y	N	N	Y
chr4:43318824	4930417M19Rik	A	intron 3	10849	Y	N	N	Y
chr4:43459920	Olfr157	A	intron 20	794532	N	?	Y	?
chr4:46532187	Trim14	A	intron 4	11451	Y	N	N	?
chr4:46936870	Gabbr2	A	intron 1	115304	N	N	Y	Y
chr4:57976790	Akap2	A	intron 1	25985	N	N	N	Y
chr4:62059985	Rgs3	S	intron 2	15221	Y	N	N	N
chr4:86274553	Dennd4c	A	intron 13	2316	N	Y	?	Y
chr4:87586931	BC057079	A	intron 1	26593	N	N	Y	N
chr4:94305261	Tek	A	intron 7	8666	Y	N	Y	?
chr4:9450826	Asph	A	intron 17	12150	N	Y	N	?
chr4:99310397	Itgb3bp	A	intron 1	14981	Y	Y	?	N
chr5:100291561	Enoph1	S	intron 1	18836	Y	N	?	Y
chr5:104196736	Hsd17b13	A	intron 6	9487	N	N	N	Y
chr5:104737400	Pkd2	A	intron 10	3448	N	Y	Y	N
chr5:105659638	Lrrc8b	A	intron 1	52883	Y	N	N	Y
chr5:105964456	Lrrc8d	A	intron 1	31143	Y	N	?	Y
chr5:110435196	Golga3	A	intron 9	8073	Y	N	N	N
chr5:115217895	Tcf1	A	intron 2	4012	N	N	Y	Y
chr5:116255931	Cit	A	intron 42	1051	N	N	Y	Y
chr5:117755717	Ksr2	A	intron 1	85703	N	Y	?	?
chr5:118371007	Fbxw8	A	intron 5	17881	N	Y	N	N
chr5:122266574	Cutl2	A	intron 2	118853	Y	N	Y	N
chr5:124578173	Mphosph9	A	intron 3	4947	N	Y	N	Y
chr5:12465510	Sema3d	A	intron 2	15035	N	N	?	Y
chr5:12523097	Sema3d	A	intron 7	16029	Y	Y	Y	N
chr5:127958002	Glt1d1	A	intron 7	12495	N	Y	?	N
chr5:127975659	Glt1d1	A	intron 9	11695	N	Y	N	N
chr5:14208932	Sema3e	S	intron 4	46111	N	Y	?	?
chr5:143269838	2810055G22Rik	A	intron 15	22051	Y	Y	N	N
chr5:144543260	Baiap2l1	S	intron 3	32616	N	Y	?	?
chr5:144561331	Baiap2l1	A	intron 3	32616	N	N	N	Y
chr5:144803458	Nptx2	A	intron 2	5063	N	Y	Y	?
chr5:147070481	Usp12	A	intron 3	8600	N	Y	N	?
chr5:148307541	C130038G02Rik	A	intron 1	118143	N	?	N	Y
chr5:151339140	Stard13	S	intron 4	9643	N	N	N	Y
chr5:15796736	Cacna2d1	A	intron 10	32452	Y	Y	?	N
chr5:17097612	Sema3c	A	intron 2	76736	N	N	Y	N
chr5:20747242	A530088I07Rik	A	intron 12	13557	Y	Y	?	N
chr5:21148060	Fbxl13	S	intron 1	12598	N	?	?	Y
chr5:21168567	Armc10	A	intron 4	6999	N	Y	Y	N
chr5:21712860	Reln	A	intron 3	56243	Y	Y	N	?
chr5:22638613	Lhfpl3	S	intron 2	119215	N	N	Y	Y
chr5:22696864	Lhfpl3	S	intron 2	119215	Y	Y	N	N
chr5:23081808	Srpk2	S	intron 1	51060	Y	Y	?	N
chr5:34076523	Letm1	A	intron 6	8110	Y	Y	N	?
chr5:3413005	Cdk6	A	intron 2	38173	N	Y	?	?
chr5:38418593	Stx18	A	intron 9	7107	Y	N	Y	Y
chr5:38693940	Slc2a9	A	intron 6	44714	Y	N	Y	Y
chr5:44117077	Bst1	A	intron 6	11103	Y	Y	N	Y
chr5:48958008	Kcnip4	A	intron 1	406709	Y	N	N	Y
chr5:49108457	Kcnip4	S	intron 1	406709	N	Y	Y	N
chr5:64548798	Tbc1d1	A	intron 6	6630	N	Y	N	?
chr5:67123782	3732412D22Rik	A	intron 1	111876	N	Y	Y	N
chr5:72348808	Gabrb1	A	intron 5	78397	Y	Y	N	Y
chr5:73814057	Dcun1d4	A	intron 7	9348	N	Y	N	N
chr5:73831442	Dcun1d4	A	intron 8	11202	N	N	Y	N
chr5:87392834	Tmprss11d	S	intron 7	16883	Y	Y	N	Y
chr5:90905921	Adamts3	A	intron 3	85856	Y	Y	N	N
chr5:93689748	4932413O14Rik	A	intron 22	10764	Y	Y	Y	N
chr5:96725801	Fras1	A	intron 2	142399	Y	Y	?	N
chr6:104611850	Cntn6	A	intron 3	7365	N	N	N	Y
chr6:105663923	Cntn4	S	intron 1	162525	Y	Y	Y	N
chr6:108767487	Arl8b	A	intron 1	30248	N	N	Y	N
chr6:111326901	Grm7	A	intron 8	136571	N	Y	Y	Y
chr6:120093223	Ninj2	A	intron 1	104443	Y	Y	Y	N
chr6:120777881	Atp6v1e1	A	intron 2	9861	Y	N	Y	?
chr6:122007148	Mug2	A	intron 12	6664	N	?	?	Y
chr6:128789794	Klrb1b	S	intron 1	5117	N	Y	Y	Y
chr6:136801806	BC049715	A	intron 2	8742	N	Y	Y	?
chr6:137520031	Eps8	A	intron 2	52015	N	?	?	Y
chr6:138416793	Lmo3	A	intron 2	72279	Y	N	?	Y
chr6:139788455	Pik3c2g	A	intron 18	71383	Y	N	?	?
chr6:149027741	D030011O10Rik	S	intron 2	12088	N	N	Y	N
chr6:149391024	Bicd1	A	intron 1	74341	N	?	Y	?
chr6:17074195	EG232599	A	intron 1	84126	N	N	N	Y
chr6:18439758	Cttnbp2	S	intron 2	53478	N	Y	N	N
chr6:45030853	Cntnap2	S	intron 1	593602	N	N	Y	Y
chr6:46608110	Cntnap2	A	intron 13	275609	Y	N	Y	Y
chr6:54884614	Nod1	A	intron 1	22514	N	Y	Y	Y
chr6:5796637	Dync1i1	A	intron 6	104213	Y	Y	N	Y
chr6:63704980	Grid2	A	intron 2	405417	N	N	Y	N
chr6:71884936	Rpo1-4	A	intron 20	6677	Y	Y	N	Y
chr6:72534267	0610039N19Rik	S	intron 5	1013	N	N	Y	N
chr6:92170731	Zfyve20	A	intron 3	4373	N	Y	Y	Y
chr6:93756060	Magi1	A	intron 3	6699	N	Y	N	Y
chr6:95653698	Suclg2	A	intron 1	63088	N	N	Y	N
chr6:96899757	C130034I18Rik	A	intron 3	150455	N	N	Y	N
chr7:112221386	Parva	A	intron 1	116075	Y	N	N	N
chr7:113733465	Spon1	S	intron 6	88865	Y	Y	N	Y
chr7:118356014	Tmc7	A	intron 2	1818	N	N	Y	Y
chr7:126557998	Gdpd3	S	intron 1	291	N	N	N	Y
chr7:132882066	Ctbp2	A	intron 2	55883	N	Y	Y	Y
chr7:134162112	4933400E14Rik	A	intron 2	50310	N	Y	N	Y
chr7:134799549	Dock1	A	intron 27	114205	N	?	Y	N
chr7:134852230	Dock1	A	intron 29	77815	N	N	Y	?
chr7:16258225	Psg16	A	intron 5	32340	N	N	N	Y
chr7:18698208	BC024868	A	intron 1	24342	N	N	N	Y
chr7:19100806	2210010C17Rik	A	intron 2	2683	N	N	N	Y
chr7:23016479	Nalp4e	S	intron 1	18807	N	Y	?	?
chr7:24150314	Irgc1	S	intron 1	9545	N	Y	N	N
chr7:29792842	Zfp566	S	intron 2	5881	N	Y	Y	N
chr7:34989957	Gpatc1	A	intron 19	4519	N	Y	?	N
chr7:3879939	Pira6	A	intron 5	4553	Y	N	N	N
chr7:43438369	BC043301	A	intron 3	4844	N	N	?	Y
chr7:43813698	1700127D06Rik	S	intron 2	371	N	N	N	Y
chr7:4452434	Isoc2b	A	intron 5	4083	N	Y	Y	N
chr7:45528137	Fut2	A	intron 1	14848	N	N	Y	Y
chr7:46092624	Ush1c	A	intron 8	1934	N	N	N	Y
chr7:46380203	Sergef	A	intron 10	72131	Y	Y	Y	N
chr7:50100373	Nell1	A	intron 9	19381	Y	N	Y	N
chr7:50668010	Nell1	A	intron 15	125007	N	N	N	Y
chr7:51851912	Gas2	A	intron 7	39988	N	Y	N	N
chr7:54807033	Luzp2	A	intron 1	216731	Y	Y	N	N
chr7:55814787	Nipa2	A	intron 1	16365	Y	?	N	?
chr7:56278670	p	A	intron 19	56499	N	N	N	Y
chr7:56898887	Gabrg3	A	intron 3	338483	N	N	N	Y
chr7:56983305	Gabrg3	A	intron 3	338483	Y	?	N	?
chr7:57007475	Gabrg3	S	intron 3	338483	Y	N	Y	N
chr7:57026889	Gabrg3	S	intron 3	338483	N	Y	N	N
chr7:57088731	Gabrg3	A	intron 3	338483	Y	Y	Y	N
chr7:57280026	Gabra5	A	intron 9	4675	N	Y	N	N
chr7:65527529	Tarsl2	A	intron 3	4590	N	N	Y	?
chr7:66294972	Aldh1a3	A	intron 3	6071	N	Y	N	?
chr7:71980533	Gm489	A	intron 19	18443	N	N	Y	?
chr7:75733740	Klhl25	A	intron 1	16852	N	Y	Y	N
chr7:76290339	EG244071	A	intron 3	3941	N	Y	N	N
chr7:76310437	EG244071	A	intron 10	11341	N	Y	N	?
chr7:76423064	EG244071	A	intron 11	144374	N	N	N	Y
chr7:78957337	Agc1	A	intron 2	2201	N	N	N	Y
chr7:79210579	Abhd2	A	intron 5	22657	Y	N	?	Y
chr7:80808851	Sec11l1	A	intron 1	12264	Y	N	Y	N
chr7:81468649	Whdc1	A	intron 10	1765	N	N	N	Y
chr7:82613322	Eftud1	A	intron 15	52773	Y	N	N	?
chr7:89519920	Me3	A	intron 1	103533	N	Y	N	Y
chr7:89525385	Me3	A	intron 1	103533	Y	N	Y	N
chr7:89693986	Me3	S	intron 6	26945	Y	N	N	N
chr7:91940259	Dlg2	A	intron 11	47694	N	Y	N	?
chr7:92100499	Dlg2	A	intron 13	159847	Y	N	N	Y
chr7:92637224	Rab30	A	intron 1	78139	N	N	N	Y
chr7:92661278	Rab30	A	intron 1	78139	N	N	?	Y
chr7:92744697	4632434I11Rik	A	intron 2	4570	N	N	Y	Y
chr7:92809075	Prcp	S	exon 9	1029	N	Y	N	N
chr7:96192800	Odz4	A	intron 1	144584	Y	N	N	Y
chr7:97882033	Gdpd4	A	intron 15	8581	Y	Y	N	Y
chr8:122288343	Mlycd	S	intron 2	839	N	N	Y	N
chr8:125686127	BC021611	A	intron 6	11814	N	Y	N	Y
chr8:128131514	Disc1	A	intron 10	17889	N	N	Y	N
chr8:130449167	Pard3	S	intron 22	118444	N	N	N	Y
chr8:131991574	1700008F21Rik	S	intron 2	47626	N	N	N	Y
chr8:13317388	Tmco3	S	intron 10	4885	Y	Y	Y	N
chr8:13317701	Tmco3	A	intron 10	4885	Y	N	Y	?
chr8:16790154	Csmd1	S	intron 3	316521	Y	Y	Y	N
chr8:16896338	Csmd1	A	intron 3	316521	Y	N	N	N
chr8:20395567	LOC436177	S	intron 7	127285	N	Y	?	?
chr8:23600168	Nek3	S	intron 11	9793	N	Y	Y	Y
chr8:23962594	Slc20a2	A	intron 1	58092	N	Y	?	N
chr8:24016713	Slc20a2	S	intron 5	13340	Y	N	N	N
chr8:32657254	Fut10	S	intron 1	7490	N	Y	Y	Y
chr8:40595747	Tusc3	A	intron 7	4149	N	Y	Y	?
chr8:42108760	Mtmr7	A	intron 1	25680	Y	N	N	?
chr8:42575690	Mtus1	A	intron 2	6185	N	Y	?	Y
chr8:55641586	Vegfc	A	intron 1	79031	Y	N	Y	N
chr8:64179531	Sh3rf1	A	intron 2	102899	N	?	Y	N
chr8:64259164	Sh3rf1	A	intron 8	9261	Y	N	N	Y
chr8:64410863	Palld	A	intron 16	6140	N	Y	N	N
chr8:68653188	March1	A	intron 1	260565	N	N	Y	N
chr8:68967805	March1	A	intron 3	309405	N	Y	N	N
chr8:68984286	March1	A	intron 3	309405	N	N	Y	N
chr8:69009827	March1	A	intron 3	309405	Y	N	N	Y
chr8:69217878	March1	A	intron 4	109726	N	Y	?	?
chr8:69258126	March1	A	intron 4	109726	N	N	Y	?
chr8:71437203	4732435N03Rik	S	intron 3	95119	N	Y	Y	Y
chr8:84929641	Inpp4b	A	intron 16	1150	N	Y	Y	N
chr8:88047485	EG624855	S	intron 1	19301	N	Y	Y	Y
chr8:90680847	Zfp423	A	intron 3	75869	N	Y	?	?
chr8:94277841	Fto	A	intron 1	88185	N	N	N	Y
chr8:94454988	Fto	A	intron 8	143384	N	N	?	Y
chr8:97505641	Rspry1	A	intron 1	20402	Y	?	N	N
chr9:101947479	Ephb1	A	intron 3	127746	N	Y	Y	Y
chr9:103330213	Bfsp2	A	intron 1	26589	N	Y	N	Y
chr9:104482616	Cpne4	S	intron 1	116322	N	Y	Y	Y
chr9:104825982	Cpne4	A	intron 7	63731	N	Y	Y	N
chr9:104841903	Cpne4	A	intron 7	63731	N	?	Y	?
chr9:105238657	Nek11	A	intron 2	44709	N	Y	Y	Y
chr9:106982772	Dock3	A	intron 4	26329	N	Y	?	?
chr9:107085292	Dock3	A	intron 1	52306	N	Y	N	?
chr9:108535147	Slc25a20	A	intron 4	2411	N	Y	Y	?
chr9:114265329	Glb1	A	intron 1	15690	N	N	Y	Y
chr9:114926725	Osbpl10	A	intron 1	42073	Y	N	Y	N
chr9:115988048	Tgfbr2	A	intron 2	26556	N	Y	N	N
chr9:118735079	Itga9	A	intron 26	10539	N	Y	N	?
chr9:121255107	Trak1	A	intron 2	39426	Y	N	N	Y
chr9:122805410	Kif15	S	intron 1	7963	N	Y	?	?
chr9:123591415	Ccr9	A	intron 1	95843	Y	Y	Y	N
chr9:34626673	Kirrel3	A	intron 1	422730	N	N	Y	?
chr9:36288332	EG434396	A	intron 1	6757	N	N	Y	?
chr9:42465562	Grik4	S	intron 3	120394	N	N	Y	Y
chr9:42495504	Grik4	A	intron 3	120394	N	N	Y	Y
chr9:48054003	D930028F11Rik	A	intron 1	192726	N	Y	Y	Y
chr9:50294820	Bcdo2	A	intron 4	3284	N	Y	Y	?
chr9:57827226	4930535E21Rik	A	intron 18	963	N	Y	N	N
chr9:60115842	Thsd4	A	intron 6	123165	Y	N	Y	N
chr9:65862744	Ppib	S	intron 3	2403	Y	Y	N	Y
chr9:68960009	Rora	A	intron 1	542101	N	N	N	Y
chr9:71317979	AA407270	A	intron 11	9611	N	Y	Y	?
chr9:75433883	Scg3	A	intron 11	7685	N	Y	Y	N
chr9:75568793	Bmp5	A	intron 1	51434	N	Y	Y	N
chr9:8121393	AK129341	A	intron 2	9407	N	N	N	Y
chr9:83774731	Bckdhb	A	intron 3	34993	Y	Y	N	Y
chr9:8590112	Trpc6	S	intron 3	9303	Y	Y	Y	N
chr9:86482671	Mod1	S	intron 1	15823	N	?	Y	?
chr9:92152022	1700057G04Rik	A	intron 3	3080	N	Y	?	N
chr9:99360375	Armc8	S	intron 2	13782	N	Y	N	Y
chr10:106410062	8430416H19Rik	S	intron 7	18837	N	Y	Y	N
chr10:120994919	Xpot	A	intron 24	3445	N	Y	Y	N
chr10:121066964	D930020B18Rik	A	intron 4	6259	N	Y	Y	N
chr10:122235925	Ppm1h	A	intron 4	45501	Y	N	Y	N
chr10:13359312	Aig1	A	intron 4	36773	Y	Y	N	Y
chr10:13375267	Aig1	A	intron 4	36773	N	Y	N	Y
chr10:20727441	Ahi1	A	intron 18	23151	N	Y	N	N
chr10:22027763	Raet1c	S	intron 5	191660	N	Y	N	Y
chr10:24375847	Enpp1	A	intron 1	32544	Y	N	Y	?
chr10:25159767	Epb4.1l2	A	intron 5	2146	N	Y	N	N
chr10:28477359	E430004N04Rik	A	intron 4	80556	N	?	Y	?
chr10:40281941	Slc22a16	A	intron 6	3361	N	N	N	Y
chr10:5384312	Esr1	S	intron 6	29807	N	N	Y	N
chr10:73468636	Pcdh15	S	intron 4	118784	Y	Y	Y	N
chr10:84145835	Polr3b	S	intron 25	3997	N	Y	N	N
chr10:85850816	Syn3	A	intron 3	41160	N	?	Y	?
chr10:88393677	Tmem16d	A	intron 23	10565	Y	N	?	N
chr10:90516147	1200009F10Rik	A	intron 1	9841	N	Y	?	Y
chr10:9355865	E130306M17Rik	A	intron 1	45454	N	Y	N	N
chr11:102874052	Nmt1	A	intron 7	668	N	Y	N	N
chr11:105844336	Kcnh6	A	intron 12	6044	Y	N	N	?
chr11:107113157	Pitpnc1	A	intron 4	24521	N	Y	Y	N
chr11:107773664	Prkca	A	intron 14	7822	N	Y	Y	Y
chr11:108291118	Ccdc46	S	intron 7	14497	Y	N	N	N
chr11:108294001	Ccdc46	A	intron 7	14497	N	Y	Y	Y
chr11:108304916	Ccdc46	A	intron 9	11252	N	Y	Y	N
chr11:108465990	Ccdc46	S	intron 21	58099	Y	N	?	N
chr11:108642440	Ccdc46	A	intron 25	47042	Y	N	N	N
chr11:113728274	Sdk2	A	intron 2	39977	Y	N	Y	N
chr11:114674870	Gprc5c	A	intron 1	11192	N	Y	N	N
chr11:19976586	Actr2	A	intron 7	4598	N	Y	N	?
chr11:3032912	Sfi1	A	exon 31	80	N	N	N	Y
chr11:3052573	Sfi1	S	intron 14	7138	N	Y	N	Y
chr11:3062637	Sfi1	S	intron 9	4409	N	N	Y	N
chr11:3072587	Sfi1	S	intron 6	6721	N	Y	N	N
chr11:3093109	Sfi1	A	intron 1	4302	N	Y	Y	N
chr11:47005426	Sgcd	A	intron 3	62344	N	?	Y	?
chr11:51213654	Col23a1	A	intron 2	200242	N	Y	Y	?
chr11:51281139	Col23a1	S	intron 2	200242	Y	Y	N	Y
chr11:52728669	Fstl4	A	intron 3	185537	N	?	Y	?
chr11:5517981	Ankrd48	A	intron 13	2895	N	Y	N	Y
chr11:5588311	Ankrd48	A	intron 26	1656	N	Y	N	?
chr11:6041515	Nudcd3	S	intron 3	24932	Y	Y	Y	N
chr11:7000997	Adcy1	A	intron 3	8311	N	N	N	Y
chr11:70950223	Nalp1	S	intron 1	17943	N	?	?	Y
chr11:72498818	Ube2g1	A	intron 5	4030	N	N	Y	N
chr11:72879659	1200014J11Rik	S	intron 3	11458	Y	Y	N	Y
chr11:74356372	Garnl4	A	intron 2	82243	Y	N	N	N
chr11:74394456	Garnl4	S	intron 1	22707	N	Y	Y	Y
chr11:74700606	Rutbc1	A	intron 2	22817	Y	N	N	N
chr11:75966048	Vps53	A	intron 4	25402	N	Y	Y	?
chr11:81361676	Accn1	A	intron 1	996014	Y	N	Y	Y
chr11:84929126	Usp32	A	intron 1	35683	N	?	Y	N
chr11:88907472	Gm525	A	intron 3	4193	Y	N	N	?
chr11:98623955	Casc3	S	intron 1	4688	N	N	Y	Y
chr12:102733042	Rin3	A	intron 3	24968	N	Y	?	N
chr12:11130003	Kcns3	S	intron 2	27002	Y	N	N	N
chr12:11374493	Vsnl1	A	intron 2	54597	N	Y	N	N
chr12:117020350	Ptprn2	A	intron 1	94424	N	Y	Y	N
chr12:21436950	Ddef2	S	intron 3	14299	N	Y	N	N
chr12:32613270	Prkar2b	A	intron 2	44837	Y	N	Y	N
chr12:38731481	Dgkb	A	intron 18	11853	N	Y	?	N
chr12:40912515	Zfp277	A	intron 2	31700	Y	Y	N	Y
chr12:42508770	Immp2l	A	intron 5	74824	N	N	Y	N
chr12:42634020	Immp2l	A	intron 6	251222	N	Y	Y	N
chr12:51477047	Prkcm	S	intron 1	158698	N	N	N	Y
chr12:53469443	Arhgap5	A	intron 2	14851	N	N	N	Y
chr12:53651725	Akap6	A	intron 1	96393	Y	N	Y	?
chr12:57665867	Slc25a21	S	intron 6	27382	Y	Y	Y	N
chr12:60018304	Mia2	A	intron 1	5555	N	Y	Y	?
chr12:70792838	Map4k5	A	intron 2	17412	N	Y	Y	?
chr12:73247588	Rtn1	S	intron 1	99380	N	?	N	Y
chr13:101397364	Birc1g	A	intron 10	1685	N	?	?	Y
chr13:110972570	Pde4d	S	intron 7	130895	Y	Y	N	Y
chr13:112815113	Mier3	A	intron 3	12246	Y	N	N	Y
chr13:114964103	Arl15	A	intron 1	127549	N	N	Y	Y
chr13:116144653	Itga1	A	intron 6	13774	N	Y	N	N
chr13:17223595	AF397014	A	intron 9	129179	N	N	N	Y
chr13:17364703	AF397014	A	intron 6	67198	N	Y	Y	?
chr13:17572651	Cdc2l5	A	intron 1	30479	N	Y	Y	?
chr13:19122471	Amph	S	intron 12	3016	Y	N	Y	Y
chr13:19400469	Stard3nl	A	intron 1	19041	N	Y	Y	N
chr13:30377593	Agtr1a	S	intron 2	35880	Y	Y	Y	N
chr13:36372845	Fars2	A	intron 4	67981	N	Y	N	N
chr13:43288515	Gfod1	A	intron 1	101999	Y	N	N	?
chr13:46636254	Cap2	A	intron 7	20264	N	N	N	Y
chr13:47037177	Tpmt	A	intron 8	1773	Y	N	?	N
chr13:56722503	Smad5	A	intron 1	20296	Y	N	N	?
chr13:59010939	Ntrk2	A	intron 13	51975	N	N	Y	?
chr13:59131106	Ntrk2	A	intron 16	65969	Y	N	Y	Y
chr13:63166458	2010111I01Rik	A	intron 5	13957	Y	N	?	N
chr13:63227285	2010111I01Rik	A	intron 10	29920	Y	N	N	N
chr13:64892851	Cntnap3	A	intron 2	28900	Y	?	?	N
chr13:76462125	Spata9	A	intron 4	5374	N	Y	N	Y
chr13:76652452	AK129128	A	intron 43	2348	N	N	Y	?
chr13:76986607	Mctp1	S	intron 1	254004	N	Y	N	Y
chr13:77101796	Mctp1	S	intron 1	254004	N	Y	N	N
chr13:90447941	Xrcc4	A	intron 6	49962	N	?	?	Y
chr13:9431905	Dip2c	A	intron 1	216037	Y	Y	Y	N
chr13:94978085	Arsb	S	intron 5	18156	N	Y	N	?
chr13:94988399	Arsb	S	intron 6	58667	N	N	Y	Y
chr14:10866447	Ptprg	A	intron 5	53977	N	N	Y	Y
chr14:115044689	Gpc5	S	intron 7	735946	N	Y	Y	Y
chr14:116738973	Gpc6	A	intron 4	245801	Y	Y	Y	N
chr14:118510725	Hs6st3	A	intron 1	729767	Y	Y	?	N
chr14:118613808	Hs6st3	A	intron 1	729767	Y	Y	N	N
chr14:12098529	Synpr	S	intron 2	208300	N	N	Y	Y
chr14:121126269	Phgdhl1	A	intron 6	10908	N	Y	N	N
chr14:12840210	Atxn7	A	intron 3	39262	Y	Y	N	N
chr14:13548865	Slc4a7	A	intron 9	6761	N	?	Y	?
chr14:13719761	Nek10	S	intron 3	45445	N	?	Y	?
chr14:17452304	Ube2e2	A	intron 3	241061	N	N	Y	Y
chr14:17491551	Ube2e2	A	intron 3	241061	N	N	Y	Y
chr14:17599622	Ube2e2	A	intron 3	241061	N	N	Y	?
chr14:19962286	Adk	A	intron 4	64953	N	N	Y	N
chr14:25733698	Asb14	A	intron 6	7807	N	Y	?	?
chr14:26820315	D14Ertd171e	A	intron 7	45071	N	Y	N	N
chr14:33106287	3110001K24Rik	S	intron 2	39502	N	N	Y	N
chr14:33212947	Mmrn2	A	intron 1	20385	Y	Y	N	N
chr14:34343293	Grid1	A	intron 12	68288	Y	Y	Y	N
chr14:45904677	Samd4	A	intron 2	131259	N	Y	?	N
chr14:50480097	LOC434459	S	intron 1	101657	N	?	Y	?
chr14:51059678	Rpgrip1	A	intron 11	1919	N	N	Y	N
chr14:52937443	A630098A13Rik	S	intron 2	161469	N	Y	Y	Y
chr14:53501754	D14Ertd500e	A	intron 5	3042	N	Y	Y	Y
chr14:6142859	LOC544988	S	intron 1	174953	Y	N	Y	Y
chr14:62978260	Rp1hl1	A	intron 2	3521	N	N	Y	Y
chr14:65228565	Ptk2b	A	intron 1	67329	N	?	Y	?
chr14:71893381	Rcbtb2	A	intron 4	7045	N	N	Y	?
chr14:7419275	4930452B06Rik	A	intron 4	65933	N	N	Y	Y
chr14:76357616	D230005D02Rik	S	intron 13	22058	N	Y	N	?
chr14:76417949	D230005D02Rik	S	intron 16	30400	N	Y	N	N
chr14:85842569	Diap3	A	intron 5	30054	N	Y	N	N
chr15:100768243	Scn8a	A	intron 2	18808	N	N	N	Y
chr15:11025828	Adamts12	A	intron 2	80053	N	N	N	Y
chr15:12471499	Pdzd2	A	intron 1	133780	Y	Y	Y	N
chr15:28264316	Dnahc5	A	intron 35	12606	N	Y	?	?
chr15:30531730	Ctnnd2	A	intron 3	138326	N	Y	?	?
chr15:31299195	5730557B15Rik	S	intron 1	41849	Y	Y	Y	N
chr15:32617793	Sema5a	A	intron 17	3685	N	N	N	Y
chr15:33339872	Pgcp	S	intron 5	85177	N	?	Y	?
chr15:34204246	Laptm4b	A	intron 2	13550	N	N	N	Y
chr15:34947807	Stk3	A	intron 7	8203	N	N	?	Y
chr15:40647677	Zfpm2	S	intron 3	96380	N	N	?	Y
chr15:43333952	Ttc35	A	intron 5	10525	N	N	Y	N
chr15:44220503	Nudcd1	A	intron 7	7915	N	?	Y	Y
chr15:52161185	Slc30a8	A	intron 5	5855	N	?	Y	?
chr15:53531677	Samd12	A	intron 3	61123	N	Y	Y	?
chr15:64192357	Ddef1	A	intron 1	32802	N	Y	N	N
chr15:64696361	Adcy8	A	intron 2	49330	N	Y	?	N
chr15:66275903	Lrrc6	A	intron 7	5369	N	Y	N	N
chr15:74573404	2300005B03Rik	S	intron 1	3133	N	N	N	Y
chr15:79411098	Dmc1	A	intron 12	15562	N	Y	Y	Y
chr15:82939357	Serhl	A	intron 8	6518	N	N	N	Y
chr15:86140030	Tbc1d22a	A	intron 8	39811	Y	N	N	Y
chr15:95163649	Nell2	A	intron 14	47780	N	Y	Y	?
chr16:11593592	4933437K13Rik	S	intron 11	54285	Y	Y	Y	N
chr16:31360592	Bdh1	S	intron 2	8473	Y	N	Y	Y
chr16:31638524	Dlgh1	A	intron 4	58810	N	?	Y	Y
chr16:32021504	1500031L02Rik	S	intron 1	2854	N	N	Y	Y
chr16:32067824	Lrrc33	A	intron 2	14563	Y	N	?	?
chr16:34964523	Ptplb	A	intron 2	22776	N	N	Y	?
chr16:35741481	Hspbap1	A	intron 6	5925	N	Y	N	Y
chr16:36243599	Stfa1	A	intron 1	11207	Y	N	Y	?
chr16:36684294	Slc15a2	S	intron 7	9675	Y	N	N	Y
chr16:56154949	Impg2	A	intron 7	5595	N	Y	Y	Y
chr16:5991812	A2bp1	A	intron 1	287739	N	Y	?	N
chr16:59935140	Epha6	A	intron 7	45093	N	?	?	Y
chr16:60313157	Epha6	A	intron 3	203583	N	Y	Y	N
chr16:6308438	A2bp1	A	intron 2	314150	Y	N	N	?
chr16:6598891	A2bp1	A	intron 3	321339	Y	N	?	N
chr16:70425126	Gbe1	S	intron 14	32012	Y	N	?	?
chr16:87824174	Grik1	A	intron 13	12594	N	N	?	Y
chr16:91599319	Cryzl1	A	intron 4	3320	N	N	N	Y
chr17:11283761	Park2	A	intron 5	58044	N	Y	Y	N
chr17:11516654	Park2	A	intron 7	203154	N	Y	Y	?
chr17:12127053	Map3k4	A	intron 1	40385	Y	N	N	Y
chr17:24002501	Abca17	A	intron 25	11309	N	Y	Y	Y
chr17:29772262	Zfand3	A	intron 1	55500	N	Y	N	N
chr17:33574868	Vps52	A	intron 17	2036	Y	Y	?	N
chr17:33594630	AA388235	S	exon 1	3868	N	N	Y	N
chr17:35657073	EG547347	A	intron 1	13134	Y	?	N	N
chr17:42054881	Opn5	A	intron 4	11897	N	?	Y	?
chr17:42755596	Gpr110	A	intron 2	6068	N	Y	?	N
chr17:49543989	Rftn1	S	intron 4	30939	Y	N	N	N
chr17:49571223	Rftn1	A	intron 3	20392	N	Y	Y	Y
chr17:50126162	Plcl2	A	intron 5	27806	Y	N	N	Y
chr17:53047148	Pcaf	A	intron 1	43284	N	Y	Y	Y
chr17:55269308	2810458H16Rik	A	intron 8	13647	Y	?	?	N
chr17:6188639	Tulp4	A	exon 13	2514	N	Y	?	?
chr17:68201613	D930040M24Rik	S	intron 1	40481	Y	N	Y	N
chr17:71003229	Myom1	A	intron 22	7738	Y	?	?	N
chr17:71300790	Smchd1	A	intron 10	3606	N	Y	?	Y
chr17:72259504	Alk	A	intron 3	154558	Y	?	?	N
chr17:72479884	Alk	S	intron 1	222865	Y	?	?	N
chr17:74664131	Ttc27	A	intron 9	19113	Y	N	N	N
chr17:7897922	Gm1604	A	intron 2	50426	Y	Y	N	N
chr17:80192514	Dhx57	S	intron 1	8626	N	Y	N	N
chr17:83275521	Eml4	A	intron 1	58785	N	Y	N	?
chr17:83674547	Mta3	S	intron 7	3492	N	N	Y	?
chr17:90760663	Nrxn1	A	intron 4	283719	N	Y	N	Y
chr17:90922764	Nrxn1	A	intron 2	92475	N	N	Y	N
chr18:22924347	Nol4	A	intron 6	52425	Y	N	N	N
chr18:30473818	Pik3c3	A	intron 21	8541	N	N	N	Y
chr18:53659933	Prdm6	S	intron 2	62882	N	Y	N	?
chr18:62094087	Sh3tc2	A	intron 3	2824	N	N	N	Y
chr18:62132682	Sh3tc2	A	intron 12	16328	N	N	?	Y
chr18:68217607	D18Ertd653e	A	intron 2	41863	N	Y	N	N
chr18:68537613	Mc2r	A	intron 1	19292	Y	N	?	N
chr18:70608529	Stard6	A	intron 5	6979	N	N	Y	?
chr18:72353140	Dcc	A	intron 1	395280	N	Y	N	N
chr18:74063506	Mapk4	A	intron 2	32615	N	Y	?	N
chr18:74843234	Myo5b	S	intron 26	3728	N	Y	N	?
chr18:82664133	Mbp	A	intron 3	32181	N	Y	N	?
chr18:89875351	Dok6	A	intron 1	170283	N	N	?	Y
chr19:10761586	Vps37c	A	intron 1	17229	N	Y	N	?
chr19:16043758	Cep78	S	intron 5	2417	N	Y	N	?
chr19:22461274	Trpm3	A	intron 1	558119	N	Y	Y	Y
chr19:23378836	Mamdc2	S	intron 11	19863	N	N	Y	?
chr19:23696514	1700028P14Rik	A	intron 1	35949	N	Y	?	?
chr19:37682580	Exoc6	A	intron 18	30515	Y	?	N	Y
chr19:39089896	Cyp2c55	S	intron 4	12457	N	Y	Y	?
chr19:40152902	Cyp2c50	A	intron 7	13132	N	N	Y	N
chr19:42399286	Crtac1	A	intron 2	79867	Y	N	N	Y
chr19:42992748	LOC545291	A	intron 6	35297	Y	N	N	Y
chr19:43100351	LOC545291	A	intron 3	280983	Y	?	N	?
chr19:43859474	Abcc2	A	intron 9	1895	N	Y	Y	N
chr19:44288550	Scd3	A	intron 3	1416	N	Y	Y	N
chr19:48570031	Sorcs3	A	intron 3	47964	Y	N	?	?
chr19:57507282	Trub1	S	intron 1	4892	N	Y	N	Y
chr19:57880359	Atrnl1	A	intron 26	138092	Y	N	N	N
chr19:8278386	D630002G06Rik	A	intron 2	10344	N	?	Y	?
chrX:102893625	EG331493	A	intron 3	34408	Y	Y	N	Y
chrX:133309958	Il1rapl2	A	intron 2	522726	Y	Y	N	Y
chrX:137384135	Gucy2f	A	intron 7	13304	N	?	?	Y
chrX:146727042	ORF34	S	intron 3	17680	N	?	N	Y
chrX:146918864	Phf8	A	intron 13	23783	Y	Y	Y	N
chrX:148612513	Klf8	A	intron 1	70758	N	Y	N	N
chrX:150478771	EG546400	A	intron 1	12614	N	Y	N	Y
chrX:152550699	Phex	A	intron 15	26562	N	Y	N	Y
chrX:161879907	Egfl6	A	intron 9	4125	N	?	Y	?
chrX:67247535	Olfr157	S	intron 22	709627	N	Y	?	?
chrX:68580222	Olfr157	A	intron 18	276602	N	?	Y	?
chrX:69194673	Nsdhl	S	intron 3	19381	Y	N	N	Y
chrX:69587660	Olfr157	S	intron 6	586741	Y	Y	N	Y
chrX:73839228	Tbl1x	A	intron 1	122275	N	N	Y	?
chrX:7674806	Ssxb9	S	intron 7	379739	Y	Y	Y	N
chrX:77695025	4930595M18Rik	S	intron 1	31292	N	Y	Y	N
chrX:9241304	Srpx	S	intron 1	43614	N	N	N	Y
chrX:92550530	B230358A15Rik	A	intron 2	18589	Y	N	?	?
agenomic location with respect to B6 genome (mm8 version)
bS=Sense; A=Antisense with respect to gene transcription
cComputation prediction of element presence within the strain. N=not present; Y=present; ?=unknown
