# Supplementary material for: Genome-Wide Assessments Reveal Extremely High Levels of Polymorphism of Two Active Families of Mouse Endogenous Retroviral Elements
Source: PLoS Genet. 2008 Feb 29;4(2):e1000007. doi: 10.1371/journal.pgen.1000007 (PMC2265474; doi:10.1371/journal.pgen.1000007)
Supplement: Table S3 — Polymorphic ETn/MusD cases in genes (0.03 MB XLS) [file pgen.1000007.s003.xls]

## Sheet: Table1
Table S3: Polymorphic ETn/MusD elements in genes
insertion sitea	gene	orientb	location	intron_size	B6	AJ	DBA	129X1
chr1:107544558	2310035C23Rik	A	intron 13	1924	Nc	Yc	N	N
chr1:11761263	A830018L16Rik	A	intron 8	50388	Y	?	?	N
chr1:158497287	Tor3a	A	intron 4	10001	Y	N	N	?
chr1:173693834	Cd84	A	intron 2	20560	Y	N	N	?
chr1:176956278	Rgs7	A	intron 9	27848	N	N	Y	?
chr1:179852136	EG545391	S	intron 3	712	N	N	Y	N
chr1:90927936	Sh3bp4	A	intron 1	36659	Y	N	N	N
chr2:120487764	Ttbk2	A	intron 4	16402	Y	N	N	N
chr2:161740844	Ptprt	A	intron 7	207432	N	?	?	Y
chr2:168357724	Atp9a	A	intron 14	5914	N	Y	N	N
chr2:80121108	Dnajc10	S	intron 3	1920	N	Y	N	N
chr3:101214201	Ptgfrn	A	intron 1	29594	Y	Y	N	Y
chr3:53201348	Lhfp	A	intron 2	188037	Y	Y	N	Y
chr4:11637421	Gem	A	intron 2	4896	N	Y	N	?
chr4:141314667	Tmem51	A	intron 1	46127	Y	Y	N	N
chr4:153708611	B230396O12Rik	A	intron 6	2946	N	Y	N	?
chr4:153833591	Plcl4	A	exon 18	86	N	Y	N	N
chr4:43167395	Unc13b	A	intron 7	46281	Y	N	N	Y
chr4:69880108	Cdk5rap2	A	intron 3	20942	N	N	?	Y
chr4:83332767	4930473A06Rik	A	intron 25	46078	N	N	N	Y
chr5:142663608	Foxk1	A	intron 1	33098	N	Y	N	N
chr5:148304836	C130038G02Rik	S	intron 1	118143	N	N	N	Y
chr5:21020983	Fbxl13	A	intron 16	21545	N	N	N	Y
chr5:90278338	Slc4a4	A	intron 18	14656	Y	Y	N	N
chr5:93471996	Art3	A	intron 2	8817	N	Y	N	?
chr6:37085228	Dgki	S	intron 1	149358	N	N	N	Y
chr6:49330234	Stk31	A	intron 3	6516	N	Y	?	N
chr6:57722531	AW146242	A	intron 1	34890	Y	Y	Y	N
chr6:84024675	Dysf	S	intron 4	4795	N	Y	N	?
chr7:24206094	Cadm4	A	intron 1	16992	Y	N	Y	Y
chr7:26386874	EG243881	A	intron 4	4219	N	N	Y	Y
chr7:29768570	Zfp82	A	intron 5	4708	N	Y	?	?
chr7:81189399	Pde8a	A	intron 12	1773	N	Y	N	N
chr8:126077748	Dpep1	A	intron 1	7590	Y	N	Y	N
chr8:127312767	Pgbd5	A	intron 1	49175	N	Y	N	?
chr9:120202643	Myrip	A	intron 2	52370	N	N	Y	?
chr9:28170744	Opcml	S	intron 2	270720	N	Y	N	N
chr9:30821365	BC038156	A	exon 1	3731	N	Y	N	Y
chr9:50582311	Alg9	A	intron 14	20017	N	Y	Y	N
chr9:55688688	Zfp291	A	intron 8	8166	N	Y	Y	Y
chr9:83896502	Bckdhb	A	intron 9	53041	Y	Y	N	Y
chr10:23546116	Vnn3	A	intron 3	7946	Y	N	Y	Y
chr10:59779699	Cdh23	A	intron 32	2103	N	Y	N	N
chr11:103427206	Gm884	A	intron 1	2885	N	N	N	Y
chr11:107934667	Prkca	S	intron 3	134255	N	Y	N	?
chr11:35233113	Slit3	A	intron 4	273313	N	?	?	Y
chr11:36015957	Odz2	A	intron 8	35382	N	Y	N	N
chr11:75331799	Scarf1	A	exon 4	524	N	Y	N	N
chr11:82825929	Slfn8	A	intron 4	8583	Y	N	Y	N
chr12:112088887	Mark3	A	intron 14	7429	N	Y	N	?
chr12:53930690	Akap6	A	intron 7	71966	N	Y	N	N
chr13:4788787	LOC432723	A	intron 1	61826	N	Y	N	Y
chr14:28067385	Cacna2d3	A	intron 11	109422	N	Y	?	Y
chr14:6880103	Rpp14	A	intron 4	1177	Y	Y	N	N
chr14:95020963	Klhl1	A	intron 8	15107	Y	N	?	Y
chr15:44040286	Trhr	A	intron 2	31282	Y	Y	Y	N
chr15:96269646	Sfrs2ip	A	intron 3	8946	Y	Y	Y	N
chr16:6641081	A2bp1	S	intron 3	321339	N	Y	Y	Y
chr16:90324059	Hunk	A	intron 2	14502	N	N	Y	Y
chr16:96314083	Sh3bgr	A	intron 2	7344	Y	N	Y	Y
chr17:28455067	Mapk14	A	intron 6	2511	Y	N	Y	Y
chr17:32100856	Wiz	A	intron 2	19667	Y	N	N	N
chr17:52975332	4921523A10Rik	A	intron 2	6341	N	?	Y	?
chr17:6430672	Sytl3	A	intron 1	247001	N	?	Y	?
chr17:6573500	Sytl3	S	intron 4	12675	N	Y	N	?
chr17:70602997	Dlgap1	A	intron 4	55340	N	Y	Y	Y
chr17:75006067	Ltbp1	A	intron 3	85061	N	?	?	Y
chr18:75389792	Dym	A	intron 16	43220	N	Y	N	N
chr18:76066620	Zbtb7c	A	intron 2	110866	N	N	N	Y
chrX:136618166	Col4a6	S	intron 2	146075	N	Y	N	Y
chrX:66814504	Olfr157	S	intron 23	685526	N	Y	?	?
chrX:67552081	Mtm1	S	intron 8	4446	N	Y	N	?
agenomic location with respect to B6 genome (mm8 version)
bS=Sense; A=Antisense with respect to gene transcription
cComputation prediction of element presence within the strain. N=not present; Y=present; ?=unknown
