# Supplementary material for: Genome-Wide Assessments Reveal Extremely High Levels of Polymorphism of Two Active Families of Mouse Endogenous Retroviral Elements
Source: PLoS Genet. 2008 Feb 29;4(2):e1000007. doi: 10.1371/journal.pgen.1000007 (PMC2265474; doi:10.1371/journal.pgen.1000007)
Supplement: Table S4 — Primer sequences (0.02 MB XLS) [file pgen.1000007.s004.xls]

## Sheet: Sheet1
Table S4:	Primers
case#a	primer name	sequence 5' to 3'
16	Cdh23-s	CTGTGGCAGTGTGAACTTAG
	Cdh23-as	ACGAGGCAGTCATCATGGAG
17	Odz2-s	CACAGACTCAAAGCCACTGC
	Odz2-as	GGGTTATGGTTGATTTCTG
20	Mark3-s	ATGCAGTCAGGCTGACAGTC
	Mark3-as	TTTCTTAGGCAGTCAGGTCAC
22	Cacna2d3-s	AGAGAGTGATAGTAGTCATGC
	Cacna2d3-as	TTCTCATAAG CTCTAGGAAG C
3	Atp9a-s	CAGAGATTACTCCAGCCTGC
	Atp9a-as	GAGGAAGACTATCAACAAAGC
2	Dnajc10-s	CATCAGGTCACAGGTCACAG
	Dnajc10-as	GTCTTGCTGGAGAAAGTCAGT
4	Gem-s	CACAATGGAGTTCCCATA AAG
	Gem-as	CTAAGCAAATCTCCCACAGC
7	Foxk1-s	CAGACACTGACTACAGTTGC
	Foxk1-as	ACACCACCATTGCCTGTTAC
12	Pgbd5-s	TCTGATGGCTCTGGTTTCC
	Pgbd5-as	CGAGAGACAGCACTAGAGC
13	Opcml-s	TCTACCACCTGTCTTGTTTAC
	Opcml-as	CCTAACACATCCTTCCTTGC
27	Mtm1-s	GCTACCAAATTCCAGTAACAG
	Mtm1-as	CACGACAGTACCTATGGTAG
26	Dym-s	ACAGTCCTCTGAGCCCTTGA
	Dym-as	GAAAAAGAGCCAGGGGTAGG
18	Prkca-s	TTGGGATGGAGTGTTGGTTT
	Prkca-as	CAAGCATCTTTGCTTCCACA
11	Pde8a-s	CATTCAGTGCTCTGGCATCT
	Pde8a-as	TGCGAACGTACTCACTATTCG
28	Col4a6-s	TACATTCACTCCTGCCCTTG
	Col4a6-as	TCATTCGGGGTCTACTGACA
1	2310035C23Rik-s	AGAGTCCTGTGGAGCATTGG
	2310035C23Rik-as	AACCAAATTCCACAACAAGTCTC
25	Dlgap1-s	GAGAGAGAGACGGTCACATGG
	Dlgap1-as	CTACATACCCAGCCCCTGAA
9	Dysf-s	CACAAACCATTCCCAGTCCT
	Dysf-as	ATGTCGGGTTCAGCAGTAGC
23	A2bp1-s	TTTTCCCCAAGTGAGTGC
	A2bp1-as	CAGGTTTCTGGCTAGGAAAGG
24	Sytl3-s	TTGGTTGGCATTTTCCTTTC
	Sytl3-as	AATCATGGGGCATTCACAGT
19	Akap6-s	CTGTGTGTGAGAAGCCCAGA
	241s	CGTCTAGATTCCTCTCTTACAGC
14	210as	TGATCAA(A/G)GCTCAAATTTTATTG
	Alg9-as	CAGTCTCTGTCGCTCTGCTG
6	Art3-s	GTCTCAGAAACAGGGAAGG
	Art3-as	TGAAGGGCTGAATGCTCTTT
5	B230396O12Rik-s	TTCAGCCCTCCTAGCAAAAA
	B230396O12Rik-as	GGACTGGTTTCCTCCTGTGA
21	LOC432723-s	TTTCCATCTCAGAGGCTTCC
	LOC432723-as	TCCCTCTTTCCTTAGGTCTGC
8	Stk31-s	GGGGTAGGGAGAGGAAATTG
	Stk31-as	AAACCACATCCCCAGTCCTT
15	Zfp291-s	AAGAAATGGCAAGTGGATGG
	Zfp291-as	TGCTGCCAATACATGAAAGC
10	Zfp82-s	TCAACGACCCATGTCAAAGA
	Zfp82-as	ACCCTCACCCACCACTGTAA
	Col4a6-up-ex-s	GAACAAACTGCCAAGCATC
	Col4a6-down-ex-as	TCAGGAAAGCATGTACAGAC
	Dnajc10-up-ex-s	AGCACTGAAGTTACATCCTG
	Dnajc10-down-ex-as	GTACTCAAAGATGAAGATCTAC
	Gapdh_ex6F	GACTTCAACAGCAACTCCCAC
	Gapdh_ex7R	TCCACCACCCTGTTGCTGT
	Mtm1-up-ex-s	AACAAGTGCTATGAGCTCTG
	Mtm1-down-ex-as	CTGGGTGAATCCACGACAGT
	Opcml-up-ex-s	CGCAGCGGAGATGCCAC
	Opcml-down-ex-as	AGGATTGTGCTGCGGTTTAG
	Prkca-up-ex-s	GGTTCATAAGAGGTGCCATG
	Prkca-down-ex-as	TAGGGCTTCCGTATGTGTG
	MusD2-7130as	GAATGAGCAGGAAGCTCCACC
	IM_LTR_2as	TGTTGC(G/A)GCCGCCAGCAGC
	IM_3as	ATC(T/C)CTCTGCCATTCTTCAGG
	Opcml-ex2-s	CCTTGTACCCACAGGAGTG
	Opcml-ex2-as	AGGAAGGCTCCCTACCTGA
	Opcml-ex3-as	CTTGCACTATGAGATGGAC
29	Sh3bp4-s	AGAGGGAAGGAAGGCTCTTG
	Sh3bp4-as	TGGGTTATCCGTGAGTGTGA
30	Tor3a-s	ATTCCGCTGTCTCTGCTTGT
	Tor3a-as	CTGTGCTCTGTATGCCCAGA
31	Cd84-s	TCCCTGCATCCTATCAGTACG
	Cd84-as	AGAACCCAGGTTGTGGTCTG
32	Ttbk2-s	AACCAAGCAAACAAAGCAAAA
	Ttbk2-as	TTTTTCTGGGCTGGTGAGAT
33	Unc13b-s	TCAAGAACAGCCATGCTCAG
	Unc13b-as	CGGTGGCTCACACCTAGAAT
34	Cadm4-s	TGGGGGAAGTAGCATAGGTG
	Cadm4-as	GGAGCCAGACAAGACTCAGG
35	Dpep1-s	GGGCCAATCAAAAGTTCAGA
	Dpep1-as	TGTGGAAAGCACAAAAGCAG
36	Vnn3-s	ATGGCAAATATTGGGGACAA
	Vnn3-as	GTGCAGCTGTAGCCAAGTGA
37	Slfn8-s	TGCTAGCCAGTGGACAAGTG
	Slfn8-as	CTGGTCCTCCTGGTGTTGTT
38	Klhl1-s	TGGAATTGTTTTGTTGACAGGA
	Klhl1-as	GAGCAGCCTCAATTTTCTGC
39	Mapk14-s	CCATGGGTTTCTGTCTCACA
	Mapk14-as	AGGAGGGGACACTCAAACCT
40	Wiz-s	TATCTGCCTGTGGCTGACTG
	Wiz-as	GCCCTTGAGTTGAAGCAGAC
	acase # from Table 1
